# Supplementary material for: Gluing GAP to RAS Mutants: A New Approach to an Old Problem in Cancer Drug Development
Source: Int J Mol Sci. 2024 Feb 22;25(5):2572. doi: 10.3390/ijms25052572 (PMC10932042; doi:10.3390/ijms25052572)
Supplement: Supplementary file 1 [file ijms-25-02572-s001.zip]

Archive with 1 entries (1 files):
- ijms-2807296-supplementary_revised.pdf
